# Supplementary material for: Mechanically Switchable Wetting Petal Effect in Self-Patterned Nanocolumnar Films on Poly(dimethylsiloxane)
Source: Nanomaterials (Basel). 2021 Sep 29;11(10):2566. doi: 10.3390/nano11102566 (PMC8538580; doi:10.3390/nano11102566)
Supplement: Supplementary file 1 [file nanomaterials-11-02566-s001.zip]

Archive with 4 entries (4 files):
- Supplementary Materials.pdf
- video S1 convex bending anisotropy.mp4
- video S2 selective sliding.mp4
- video S3 drop control stretching.mp4
